# Supplementary material for: Phytochemicals Modulate Biosynthesis and Function of Serotonin, Dopamine, and Norepinephrine for Treatment of Monoamine Neurotransmission-Related Psychiatric Diseases
Source: Int J Mol Sci. 2025 Mar 23;26(7):2916. doi: 10.3390/ijms26072916 (PMC11988947; doi:10.3390/ijms26072916)
Supplement: Supplementary file 1 [file ijms-26-02916-s001.zip]

Archive with 1 entries (1 files):
- ijms-3448364-supplementary.pdf
